# Supplementary material for: Evaluation and Transcriptome Analysis of the Novel Oleaginous Microalga Lobosphaera bisecta (Trebouxiophyceae, Chlorophyta) for Arachidonic Acid Production
Source: Mar Drugs. 2020 Apr 26;18(5):229. doi: 10.3390/md18050229 (PMC7281613; doi:10.3390/md18050229)
Supplement: Supplementary file 1 [file marinedrugs-18-00229-s001.zip]

Archive with 7 entries (6 files):
- Supplementary File/Figure S1.tif
- Supplementary File/Figure S2.tif
- Supplementary File/Table S3.doc
- Supplementary File/Table S4.xls
- Supplementary File/Table S5.doc
- Supplementary File/table S1, S2.doc
- Supplementary File/
