# Supplementary material for: Evaluation and Transcriptome Analysis of the Novel Oleaginous Microalga Lobosphaera bisecta (Trebouxiophyceae, Chlorophyta) for Arachidonic Acid Production
Source: Mar Drugs. 2020 Apr 26;18(5):229. doi: 10.3390/md18050229 (PMC7281613; doi:10.3390/md18050229)
Supplement: Supplementary file 1 [file marinedrugs-18-00229-s001.zip › Supplementary File/Table S4.xls]

## Sheet: Sheet1
The relevant gene involved in fatty acids de novo synthesis
Abbreviation	Enzyme	Unigene ID	NR	NF
PDHC	pyruvate dehydrogenase E1 component	Unigene_BMK.12268	21.71	29.33
		Unigene_BMK.14809	0	0
		Unigene_BMK.11837	34.07	73.23
		Unigene_BMK.12006	68.86	73.61
		Unigene_BMK.11874	64.27	87.17
	dihydrolipoamide dehydrogenase	Unigene_BMK.31507	0	0.32
		Unigene_BMK.27189	0.4	0.6
		Unigene_BMK.12164	31.78	86.52
		Unigene_BMK.10635	200.68	99.17
		Unigene_BMK.26776	0.45	0.58
	pyruvate dehydrogenase E2 component (dihydrolipoamide acetyltransferase)	Unigene_BMK.38929	44.99	66.23
		Unigene_BMK.34103	0	0.3
		Unigene_BMK.11231	69.37	103.1
		Unigene_BMK.28371	0.54	0.46
		Unigene_BMK.33755	0	0.54
		Unigene_BMK.8585	23.02	55.43												Energy production and conversion	hypothetical protein COCSUDRAFT_31081 [Coccomyxa subellipsoidea C-169]			up
ACCase	acetyl-CoA carboxylase	Unigene_BMK.11695	75.68	108
		Unigene_BMK.11856	79.02	111.25
		Unigene_BMK.12421	10.71	31.51
		Unigene_BMK.11794	119.8	102.79
MAT	malonyl-CoA:ACP transacylase	Unigene_BMK.4530	13.89	6.5
		Unigene_BMK.12064	72.43	47.7
KAS I	3-ketoacyl-ACP synthese I	Unigene_BMK.39272	23.42	34.53
KAS II	3-ketoacyl-ACP synthese II	Unigene_BMK.10266	17.52	47.29
KAR	ketoacyl-ACP reductase	Unigene_BMK.10659	49.46	26.28
		Unigene_BMK.11886	61.33	108.1
		Unigene_BMK.11981	53.14	66.13
HD	3-hydroxyacyl-ACP dehydratase	Unigene_BMK.12760	52.17	22.09
EAR	enoyl-ACP reductase	Unigene_BMK.36838	0.77	0
		Unigene_BMK.4687	34.19	34.28
FATA	fatty acyl-ACP thioesterase A	Unigene_BMK.38890	15.11	90.21
FATB	fatty acyl-ACP thioesterase B	Unigene_BMK.3885	0	0
		Unigene_BMK.3884	0	0
Δ9 D	Δ9 acyl-ACP desaturase	Unigene_BMK.6557	69.67	163.8
		Unigene_BMK.23311	0.82	0.37
		Unigene_BMK.33702	0.35	0
		Unigene_BMK.929	0.39	0.8
		Unigene_BMK.1327	33.91	54.95
ACSL	long-chain acyl-CoA synthetase	Unigene_BMK.11790	133.13	73.57
		Unigene_BMK.13200	21.14	19.43
		Unigene_BMK.11749	146.82	76.7
		Unigene_BMK.6268	62.83	54.9
		Unigene_BMK.12050	36.35	29.35
		Unigene_BMK.37191	0.4	0.33
	monogalactosyldiacylglycerol synthase	Unigene_BMK.13032	24.65	18.68
Δ6 E	Δ6 elongase	Unigene_BMK.2878	1.85	67.02
Δ6 D	Δ6 desaturase	Unigene_BMK.39610	40.17	105.62
Δ5 D	Δ5 desaturase	Unigene_BMK.3691	48.34	115.09
MGDG Δ7 D	monogalactosyldiacylglycerol-specific palmitate Δ7 desaturase	Unigene_BMK.7408	135.08	22
		Unigene_BMK.7492	31.99	16.01
		Unigene_BMK.5007	0.63	0
Δ12 D	Δ12(ω6) desaturase	Unigene_BMK.1100	9.36	32.28
		Unigene_BMK.3906	2.14	2.41
		Unigene_BMK.39508	54.82	90.1
Δ15 D	Δ15(ω3) desaturase	Unigene_BMK.35571	0.38	0.51
		Unigene_BMK.12960	21.95	32.64
	TAG synthesis
GPAT	glycerol-3-phosphate O-acyltransferase	Unigene_BMK.13114	20.43	25.89
		Unigene_BMK.8577	15.53	15.48
LPAT	lysophospholipid acyltransferase	Unigene_BMK.6375	25.97	16.1
		Unigene_BMK.1470	26.27	14.26
		Unigene_BMK.12255	30.31	47.02
		Unigene_BMK.39029	18.07	28.46
		Unigene_BMK.12800	16.33	20.96
		Unigene_BMK.11954	48.07	73.41
PAP	phosphatidate phosphatase	Unigene_BMK.13758	5.65	13.9
		Unigene_BMK.11967	45.85	100.97
		Unigene_BMK.38487	12.37	24.77
		Unigene_BMK.6389	32.01	49.06
PDAT	phospholipid:diacylglycerol acyltransferase	Unigene_BMK.12161	30.78	71.77
		Unigene_BMK.12635	8.01	13.85
DGAT	diacylglycerol O-acyltransferase 1	Unigene_BMK.13631	13.76	13.66
		Unigene_BMK.8882	16.53	12.97
	diacylglycerol O-acyltransferase 2	Unigene_BMK.1430	31.24	61.56
		Unigene_BMK.12157	30.89	48.82
		Unigene_BMK.13853	7.97	9.88
		Unigene_BMK.4301	17.06	14.96
		Unigene_BMK.5138	50.84	62.48
